# Supplementary material for: Up-regulation of GLI1 in vincristine-resistant rhabdomyosarcoma and Ewing sarcoma
Source: BMC Cancer. 2020 Jun 3;20:511. doi: 10.1186/s12885-020-06985-0 (PMC7310145; doi:10.1186/s12885-020-06985-0)
Supplement: Supplementary file 4 — Additional file 4. [file 12885_2020_6985_MOESM4_ESM.zip]

Archive with 1 entries (1 files):
- 12885_2020_6985_MOESM4_ESM.DS_Store
